# Supplementary material for: Epilepsy in NF1: Epidemiologic, Genetic, and Clinical Features. A Monocentric Retrospective Study in a Cohort of 784 Patients
Source: Cancers (Basel). 2021 Dec 17;13(24):6336. doi: 10.3390/cancers13246336 (PMC8699608; doi:10.3390/cancers13246336)
Supplement: Supplementary file 1 [file cancers-13-06336-s001.zip › Table S1.xlsx]

## Sheet: Suppl.1 Phen. Epileptic Pat.
ID-Sex	Age at first evaluation (months)	Family history of NF1	NF1 mutation	Family history of Epilepsy	Neurocognitive phenotype	Brain Imaging	MRI before/after seizure onset	Age at first seizure (months)	Types of seizures	Therapy*	Interictal EEG
1-F	107	No	Not tested	Mother	LD	NA	NA	10	NA	VPA	NA
2-M	23	No	c.3266delA p.(Gly1090fs*1095)| Null	No	LD	OPG; UBOs	After	20	Focal (MO, IA)	VPA	Epileptiform discharges on left central-parietal regions during wake and sleep
3-M	114	No	Not tested	No	LD+ADHD	Normal	After	17	Focal	CBZ	Focal slow wave activity in wake; multifocal epileptiform discharges with bilateral diffusion in sleep
4-F	43	No	Not tested	No	Normal	UBOs	NA	45	Generalized	NA	NA
5-M	123	(foster child)	c.5471T>G p.(Ile1824Ser)| Missense	(foster child)	mild ID, LD	Brainstem (pons)/left cerebellar peduncle nodular lesion; Hydrocephalus; UBOs	Before	124	Combined generalized and focal	CBZ, LEV	Generalized slow waves; sharp waves on right frontal lobe, slow waves on right temporal lobe
6-M	16	Mother	c.2273_2274insT p.(Arg758Serfs*10) | Null	No	DD, mild ID, LD	Low grade astrocytoma (left frontal lobe)	After	157	Focal	CBZ; epilepsy surgery	Epileptiform discharges on bilateral frontal lobes, prevalent on the left (infraclinical pattern)
7-M	77	Mother	Not tested	No	DD	Hydrocephalus	NA	11	Generalized	NA; uncontrolled	Encephalopatic EEG
8-M	113	Father	Not tested	Father	DD	Cerebral angioma (occipital lobe)	After	50	Generalized (MO, TC)	PB	Epileptiform abnormalities on right occipital region in wake
9-F	18	No	c.662G>A p.(Trp221*) | Null	No	LD, ID, AD	Stroke; OPG; Moya-Moya; UBOs	After	25	Focal (MO)	CBZ	Slow wave discharges on right frontal-central regions during wake
10-M	121	No	c.369delC p.(Cys124Valfs*41) | Splice site	No	ID	Suprasellar lesion; OPG; UBOs	After	120	Focal	LEV, TPM, PB; epilepsy surgery; drug resistant	Epileptiform discharges on left central and vertex regions, subcontinuous theta activity on right central and vertex regions
11-M	47	No	c.3113+1G>A r.2991_3113del p.Tyr998_Arg1038del | Null	No	DD, mild ID	OPG; UBOs	Before	53	Generalized (MO, myotonic-atonic)	VPA	Theta activity on left frontal region during wake
12-M	77	No	Not tested	No	Normal	NA	NA	108	Generalized (MO, TC)	CBZ	Inabitual activity on bilateral frontal regions; bilateral diffuse epileptiform discharges
13-F	130	Mother	NM_000267.3c.5839 C>T p.(Arg1947*) | Null	No	LD	Hydrocephalus; OPG; Absent MCA; Hypoplasic ICA	Before	204	Generalized	CBZ	Epileptiform discharges on left temporal region, theta activity on bilateral centro-parieto-temporal regions
14-M	9	No	NM_000267.3c.541C>T p.(Gln181*) | Null	No	LD	UBOs	After	66	Generalized	No therapy	Slow wave activity and paroxysmal discharges on right temporal region
15-M	6	No	Not tested	No	NA (lost to FU at 6 months)	Left basal ganglia glioma; Hydrocephalus; OPG; UBOs	Before	168	NA	NA	NA
16-M	12	Father	c.889-2A>G r.? p.? | Splice site	No	DD, LD	UBOs	Before	46	Focal (MO)	No therapy	Multifocal (fronto-temporal, occipital regions) sharp-wave and spike-wave discharges during sleep, with diffusion to both central-parietal regions
17-M	155	No	c.532G>T p.(Glu178*) | Null	No	DD	NA	NA	60	Generalized (absence)	CBZ	NA
18-F	29	No	c.6220_6221insCAACAATTCCCTT p.(Asp2074Alafs*29) | Null	No	DD, mild ID, LD	Left centrum semiovalis signal alterations, compatible with perinatal brain injury°; UBOs	After	8	Spasms	NA	Spikes on bilateral temporal-parietal-occipital regions
19-M	31	No	c.3233_3234insT p.(Leu1079Thrfs*10) | Null	No	Normal	Low grade cerebellar astrocitoma; left carotid-jugular arterovenous fistula; UBOs	Before	309	Focal	LEV	NA
20-M	130	No	c.204+1 G>T r.100_204del p.(Val34_Met68del) | Splice site	No	LD+ ADHD, BD, A	Brainstem (pons) capillary teleangectasia; UBOs	Before	72	Generalized (absence)	VPA	Normal
21-F	12	Father	c.185delT p.(Leu62*) | Null	No	DD, LD	UBOs	After	24	Generalized	No therapy	Normal
22-M	153	No	Not tested	No	mild ID	Olfactory cortex lesion; UBOs	Before	228	Focal (MO)	VPA	Slow wave activity and epileptiform discharges on temporal regions (mainly on the left)
23-F	74	No	17q11 microdeletion	No	LD	Brainstem low grade lesion; UBOs	After	72	Focal	No therapy	Epileptiform discharges on right posterior regions during sleep
24-F	7	No	c.4269+1G>A | Splice site	No	Normal	Right thalamic lesion; periventricular nodular heterotopia; UBOs	After	12	Combined generalized and focal	VPA	Slow wave activity on temporal and occipital left regions (post-ictal EEG)
25-M	60	No	17q11 microdeletion	No	mild ID	Hydrocephalus; Arnold Chiari I malformation; OPG; UBOs	After	30	Generalized	CBZ, VPA; drug resistant	Epileptiform discharges on both posterior regions
26-F	126	Father	c.1185+1 G>A r.1063_1185del p.Asn355_Lys395del | Splice site	No	LD	Normal	Before	106	Generalized (MO, TC)	No therapy	Sharp waves on left hemisphere during sleep
27-M	46	No	c.1945G>T p.(Glu649*) | Null	No	mild ID	Incomplete hippocampal inversion °; OPG; UBOs	After	44	Combined generalized and focal	PB; epilepsy surgery	Epileptiform discharges on left parietal-temporal-occipital regions during wake; epileptiform discharges on frontal regions during sleep
28-M	14	No	c.82C>T p.(Gln28*) | Null	No	Normal	UBOs	After	1	Focal (MO, clonic)	PB	Normal
29-M	12	Mother	Not tested	No	Normal	Cerebral cortical calcification ° (left parietal lobe)	After	9	NA	PB	Abnormal activity on left parietal-occipital region
30-F	54	No	Negative (NGS+MLPA)	No	LD	Normal	After	84	Generalized (absence)	NA	Bilateral frontal-temporal slow waves
31-M	50	Mother	Negative (DHPLC)	Father	Normal	Subcortical signal enhancement; Lateral ventricles asymmetry; UBOs	After	9	Generalized (absence)	VPA; uncontrolled	Asymmetric and slow activity on right hemispehere during sleep
32-M	29	No	c.3457_3460del p.(Leu1153Metfs*4) | Null	No	Normal	OPG; lentiform nucleus low grade lesion; UBOs	Before	67	Focal (behaviour arrest)	VPA	Bilateral epileptiform discharges during sleep
33-M	50	No	c.2991-1G>A r.? p.? | Splice site	No	ID	OPG; UBOs	After	50	Generalized	LEV	Spike-waves on left frontal and parietal regions (during wake e sleep)
34-F	92	No	c.7352delC p.(Pro2451Leufs*17) | Null	No	DD	OPG; UBOs	After	3	Spasms	NA	NA
35-M	152	No	Negative (DHPLC)	No	Normal	UBOs	After	120	Generalized	CBZ; uncontrolled	NA
36-F	5	No	Not tested	No	Normal	Left trigone hypodense lesion (TC)	After	60	Generalized (myoclonic absence)	VPA	Focal epileptiform abnormalities
37-F	69	No	c.291delA p.(Gln97Hisfs*6) | Null	No	Normal	UBOs	After	198	Generalized (MO, TC)	LEV	Epileptiform discharges on right frontal-temporal regions
*VPA: Valproic Acid; CBZ: Carbamazepine ; LEV: Levetiracetam ; PB: Phenobarbital; TPM: Topiramate
